# Supplementary material for: RPA3 is a potential marker of prognosis and radioresistance for nasopharyngeal carcinoma
Source: J Cell Mol Med. 2017 May 30;21(11):2872–83. doi: 10.1111/jcmm.13200 (PMC5661258; doi:10.1111/jcmm.13200)
Supplement: Supplementary file 5 — Table S2 Expression difference of DNA damage repair‐associated genes between radioresistant and radiosensitive NPC samples. [file JCMM-21-2872-s005.xlsx]

## Sheet: Significant difference 
Gene_id	logFold Change (radioresistant VS radiosensitive)	log meanCPM (Counts per million)	PValue	FDR
JMY	-1.28208	4.52414	0.000162674	0.067133
RPA3	0.961675	3.53276	0.00136178	0.150981
INO80C	0.809671	4.67779	0.00165815	0.169055
POLE2	1.84897	1.7498	0.00265029	0.213061
HMGB1	0.938283	7.76523	0.00274956	0.216559
UBE2T	1.33113	3.58263	0.00312491	0.221683
FEN1	1.26053	4.77953	0.00328904	0.224015
MSH4	-3.45219	-2.00213	0.00397963	0.238404
UBE2N	0.627148	6.24291	0.00491459	0.260316
RNASEH2A	0.935816	4.17729	0.00545302	0.267921
FANCI	1.036	5.48502	0.00664246	0.282981
RFC3	1.32743	3.32527	0.00688687	0.285154
CHAF1B	1.04265	3.27164	0.00731696	0.291697
TP53	-0.645716	5.64754	0.00745003	0.292811
TRIM25	-0.712209	6.8721	0.00802182	0.304542
CLSPN	1.5228	3.49399	0.00842166	0.310723
XRCC4	0.854747	3.26507	0.0085448	0.310764
UCHL5	0.611566	4.94937	0.00862126	0.310764
PCNA	0.895589	5.91828	0.00869662	0.311908
CDK2	0.818374	5.05517	0.00876252	0.311937
CDK1	1.61916	4.56616	0.00884777	0.313497
PTTG1	0.91395	5.18001	0.00961867	0.321336
KIF22	0.86256	4.74903	0.0104699	0.33581
RBX1	0.540572	5.35411	0.0108157	0.336852
RFC2	0.880687	4.322	0.0111295	0.338364
ESCO2	1.91041	2.18542	0.0113845	0.340307
PSME4	0.530039	7.54073	0.0126072	0.355034
DNA2	1.06178	2.71282	0.0127398	0.355327
BCCIP	0.666632	5.64085	0.0132319	0.362618
RAD51AP1	1.46855	2.5421	0.0133983	0.36368
NUDT1	0.848473	3.74989	0.0134893	0.363933
SFR1	0.915475	2.93908	0.0136658	0.365985
TRIP13	1.24924	4.28024	0.0137158	0.365985
CHAF1A	0.874195	4.3862	0.013734	0.365985
BTG2	-0.782539	6.27789	0.0145941	0.368238
FANCA	0.873659	4.18418	0.0151038	0.368866
RAD18	0.722971	4.16157	0.0151753	0.368866
BARD1	1.08143	2.67694	0.01528	0.369446
BLM	1.51318	2.75497	0.0153713	0.369526
ERCC1	0.648014	7.52606	0.0161918	0.37351
KIAA0101	1.15622	3.25112	0.0174416	0.383742
XRCC6	0.571166	8.20361	0.0182005	0.389524
EXO1	1.64571	2.42732	0.0186675	0.393199
CDCA5	1.35836	3.9357	0.020071	0.40699
RFWD3	0.538877	5.09087	0.0213172	0.415262
HIST2H4B	-1.25129	0.372453	0.0219498	0.4182
HIST2H4A	-1.25128	0.372453	0.0219562	0.4182
RAD51	1.36039	2.60559	0.0220231	0.418535
TOPBP1	0.590199	5.19671	0.0221737	0.418878
TDP1	0.546094	4.36352	0.0234088	0.43045
ACTL6A	0.538015	5.35966	0.0234492	0.43045
RFC5	0.87543	3.77306	0.0234492	0.43045
MSH2	0.583208	4.68256	0.0237093	0.43273
POLQ	1.34463	3.12005	0.0250537	0.442637
GINS2	1.35877	3.37194	0.0268952	0.456017
UHRF1	1.15899	5.02295	0.0269397	0.456017
RUVBL1	0.562319	5.90639	0.0273802	0.460505
CDC7	0.766613	3.34075	0.0299362	0.468342
H2AFX	0.86514	5.38647	0.0299928	0.468342
MSH6	0.512573	5.79014	0.0302483	0.468342
CHRNA4	2.51724	-2.89969	0.0304154	0.468342
STRA13	0.601274	4.50778	0.0333036	0.473853
FANCE	-0.704858	4.41442	0.0333878	0.473858
RECQL	0.479252	6.148	0.0339583	0.474756
FANCD2	1.02874	4.06793	0.0351887	0.481387
XRCC5	0.518153	8.07569	0.0355256	0.483253
DTL	1.42792	3.58461	0.035947	0.48695
RNF168	0.491409	4.67355	0.0360188	0.48695
PIF1	1.29826	2.64941	0.0369746	0.491653
FOXM1	1.11438	5.07719	0.0371909	0.492353
GINS4	1.1231	3.23496	0.0375866	0.494461
CDC5L	0.44035	5.51844	0.0376227	0.494461
EME1	0.818392	2.94876	0.0377378	0.494699
MMS22L	0.631143	4.10584	0.0377833	0.495004
BRCA1	0.952709	4.28865	0.0386898	0.497813
RFC4	0.736472	3.97079	0.0407888	0.509339
CDC45	1.4564	3.6237	0.0415362	0.513804
FANCM	0.797589	2.80465	0.0420669	0.516223
SPATA22	-3.26531	-2.63078	0.0444177	0.529938
LIG1	0.667082	4.75205	0.0444925	0.529938
BRCA2	1.05046	3.05729	0.0456193	0.535913
RAD54L	1.09391	2.88384	0.046284	0.538611
XPC	-0.459118	6.15841	0.0474669	0.544323
COPS6	0.421431	6.41883	0.0482189	0.548804
UBE2V2	0.443042	5.02894	0.0484167	0.55002
POLE	0.633995	5.05123	0.0485937	0.550395

## Sheet: No significant difference
Gene_id	logFold Change (radioresistant VS radiosensitive)	log meanCPM (Counts per million)	PValue	FDR
FANCB	1.11456	1.10745	0.0506469	0.556816
COPS4	0.398809	5.01668	0.0518486	0.561988
RECQL4	0.828419	4.07379	0.0530044	0.564359
POLD3	0.552601	4.09186	0.0532383	0.564504
RUVBL2	0.420734	6.33939	0.0552337	0.573037
HMGA1	0.672694	9.7905	0.0571916	0.580955
PPP5C	0.409233	5.68673	0.0594233	0.590096
WHSC1	0.646512	6.61045	0.060867	0.590146
HMGB2	0.67875	5.3536	0.0615046	0.590146
SMC3	0.429652	5.8498	0.0661851	0.590146
FANCG	0.625153	4.01603	0.0701699	0.590146
TEX12	-2.30781	-2.85176	0.0711613	0.590146
POLA1	0.670993	3.83998	0.0722569	0.591567
PPIE	0.358644	5.55234	0.0741043	0.596825
PSMD14	0.394656	6.33583	0.0765394	0.60314
MCM8	0.648488	3.60039	0.0770695	0.604366
RPA2	0.43424	4.48057	0.078118	0.607418
NEIL3	1.2812	1.85398	0.0793096	0.611139
SMC1A	0.530091	6.36602	0.0793902	0.611549
ERCC3	0.340325	5.3054	0.0840377	0.625969
POLR2K	0.412294	4.41807	0.0849761	0.628924
COPS3	0.393814	5.44402	0.0879588	0.639537
POLR2G	0.369938	5.21488	0.0880856	0.639544
XRCC3	0.533034	4.48467	0.0884822	0.640411
PARP2	0.432988	4.18002	0.0910865	0.647212
POLD1	0.467484	5.11231	0.0923604	0.650733
TONSL	0.69053	4.18088	0.0933097	0.65349
MDC1	0.404318	5.53424	0.0971582	0.663959
SLX1A	0.417801	3.96094	0.0977769	0.666145
SLX1B	0.417801	3.96094	0.0979201	0.666509
INTS3	-0.370019	6.54847	0.0989644	0.667851
OTUB1	0.320482	6.67303	0.0998497	0.669251
USP1	0.510514	4.87295	0.0999448	0.669251
POLH	-0.371	5.84304	0.101025	0.67084
ZBTB32	-1.62721	-2.26041	0.101521	0.67153
RAD21	0.354465	6.78136	0.105908	0.674791
CEP164	-0.333625	5.43619	0.107248	0.674791
SMG1	-0.3857	7.50841	0.108271	0.674791
DCLRE1B	0.540662	3.37314	0.108914	0.674791
PARP1	0.464058	6.74902	0.114275	0.682539
SUMO2	0.341326	6.94129	0.115516	0.684179
TEX15	2.057	-2.09178	0.117565	0.688912
SFPQ	0.425131	7.70575	0.118497	0.690744
RAD54B	0.58937	2.94323	0.121505	0.697272
NSMCE4A	0.421081	4.10371	0.12293	0.700588
HIST1H4K	-2.21187	-1.13161	0.123251	0.701032
DDX1	0.337423	6.63258	0.123326	0.7011
MAD2L2	0.330266	4.74958	0.12644	0.707177
REV3L	-0.374746	4.78169	0.126603	0.707281
CHEK1	0.497365	4.53572	0.12764	0.709758
SHFM1	0.31713	6.06496	0.129926	0.712994
CINP	0.353865	4.11076	0.136824	0.712994
PAXIP1	0.372039	4.0645	0.141457	0.712994
CSNK1E	0.3272	7.53853	0.142051	0.712994
CIB1	0.350462	6.31986	0.142449	0.712994
HIST1H4I	1.36855	-2.62893	0.143477	0.712994
MNAT1	0.338688	4.71023	0.144006	0.712994
RBM14	0.362504	5.37379	0.144102	0.712994
HMGA2	0.544821	8.15225	0.144772	0.712994
BABAM1	0.299561	5.68378	0.147217	0.712994
LIG3	0.351785	4.23668	0.154965	0.712994
VCP	0.364488	8.95415	0.15577	0.712994
AQR	0.282947	5.4318	0.15712	0.712994
PNKP	0.299086	5.04759	0.15733	0.712994
SSRP1	0.344779	7.33837	0.158029	0.712994
CHD1L	0.307593	5.63971	0.158382	0.712994
INO80D	-0.339141	4.44522	0.163707	0.712994
POLR2F	0.319222	4.6755	0.164009	0.712994
POLD2	0.313224	6.71903	0.164037	0.712994
NSMCE2	0.379347	3.65961	0.1669	0.712994
BRE	-0.31189	4.4363	0.170815	0.712994
SUMO3	0.261635	6.62123	0.176301	0.712994
XRCC2	0.587694	2.52969	0.181919	0.712994
MMS19	0.265673	6.63755	0.184648	0.712994
UBE2NL	1.36836	-3.00262	0.185887	0.712994
UBE2I	0.259109	6.60554	0.187565	0.712994
HIST1H4F	1.34995	-3.00302	0.187901	0.712994
FANCL	0.380322	3.91367	0.190138	0.715653
RPA1	0.277699	6.19853	0.1924	0.719281
HMGN1	0.276114	7.78901	0.192666	0.719912
HIST1H4C	1.52799	-2.71442	0.193169	0.719934
CHEK2	0.371919	3.63226	0.193213	0.719934
GPS1	0.255705	6.31487	0.195314	0.723243
MORF4L1	0.280219	7.74208	0.197008	0.725653
EME2	-0.551769	1.80598	0.199611	0.728875
HIST1H4H	-1.27666	-1.41863	0.200439	0.729712
HERC2	-0.313471	6.621	0.200645	0.730139
ISY1	0.32036	3.90639	0.201142	0.730713
PMS2	-0.302806	4.03736	0.208219	0.739204
POLG	0.239567	6.25308	0.216883	0.745236
ATM	-0.302454	6.36605	0.217275	0.745953
ATXN3	-0.27056	4.32499	0.218955	0.748262
RAD23A	0.285945	6.50973	0.220241	0.749451
EYA1	-0.670782	0.794998	0.222683	0.752121
MCRS1	0.249953	5.57119	0.227738	0.758899
CDC14B	0.284674	4.26104	0.230069	0.760456
SMARCA5	0.243763	7.42108	0.238172	0.769924
ENDOV	-0.436685	3.14049	0.238236	0.769924
HIST4H4	-1.18508	-2.00221	0.239323	0.771306
POLR2C	0.237448	5.55132	0.240472	0.772514
PRKDC	0.333294	8.07572	0.241553	0.773864
TREX1	0.367554	3.21652	0.24276	0.775792
SUPT16H	0.266125	6.88905	0.246472	0.781981
POLR2E	0.237939	6.96016	0.246994	0.783018
INO80B	-0.34064	3.74231	0.248033	0.784253
GEN1	0.442052	4.17518	0.248796	0.784697
MC1R	0.489583	2.20429	0.249718	0.785221
RNF138	0.331311	4.05137	0.250362	0.785488
HINFP	-0.296094	3.63378	0.253221	0.788749
TP53BP1	-0.243943	6.17976	0.253504	0.788749
WRNIP1	0.214982	5.96937	0.255664	0.791867
CCNO	-0.549728	2.48495	0.255838	0.792185
ZSWIM7	0.302932	3.86659	0.259323	0.795897
POLM	0.448285	5.04791	0.263891	0.799917
NSMCE1	-0.24864	5.33442	0.263973	0.799917
SUMO1	0.252302	6.56607	0.264173	0.799917
RECQL5	-0.251588	4.55843	0.264253	0.800012
POLB	0.288229	3.95346	0.267357	0.804137
POLR2H	0.227196	5.08334	0.267384	0.804137
MLH1	0.259352	5.04001	0.267792	0.804528
SWI5	-0.321681	3.95007	0.26786	0.804528
UNG	0.258507	4.97588	0.275086	0.812718
COPS5	0.220082	5.27288	0.277888	0.815394
POLR2D	0.238527	4.49369	0.284013	0.821017
TRIM28	0.246975	8.16883	0.284268	0.821218
BRIP1	0.277241	4.63617	0.285467	0.821917
UBE2L6	-0.324684	5.23852	0.287692	0.822949
EPC2	-0.284477	3.64575	0.289552	0.822949
USP7	0.207684	6.81367	0.292305	0.822949
NTHL1	0.321053	3.4437	0.297506	0.822949
POLL	-0.248011	4.63068	0.298254	0.822949
POLN	-0.523258	0.735883	0.300607	0.822949
KIAA0430	-0.217746	5.86603	0.301169	0.822949
RRM2B	-0.217027	5.22375	0.303176	0.822949
MTA1	-0.212946	6.40198	0.303486	0.822949
TCEA1	-0.31708	6.90368	0.30364	0.822949
NEIL1	-0.445721	2.48144	0.304716	0.822949
EYA3	0.201412	4.89609	0.309597	0.822949
ISG15	-0.423237	3.96195	0.315083	0.822949
RAD9A	0.269619	4.3435	0.317785	0.822949
SMC6	0.18644	5.9711	0.318976	0.822949
RNF8	0.21509	4.67381	0.322225	0.822949
GTF2H5	0.203264	4.95842	0.322309	0.822949
UFD1L	0.222008	5.69568	0.323953	0.822949
POLR2L	0.236137	6.91494	0.324	0.822949
SYCP1	-1.04757	-3.00157	0.325473	0.822949
INO80E	0.208411	4.88573	0.327573	0.822949
CCDC155	-1.01555	-3.00252	0.329952	0.822949
RMI1	0.34814	3.03609	0.331225	0.822949
HIST1H4A	-1.00029	-3.00299	0.332156	0.822949
RTEL1	0.248009	4.64165	0.333776	0.823148
CCNH	0.262785	4.28541	0.337275	0.825208
MSH5	0.342872	2.7637	0.340568	0.828012
WDR48	-0.186943	5.04838	0.344284	0.831187
RAD17	-0.203755	4.801	0.344744	0.831645
TDG	0.21858	4.94481	0.344854	0.831645
GTF2H1	-0.188973	5.40272	0.345938	0.831829
NEIL2	0.246525	3.65273	0.346913	0.832349
KDM2A	-0.189761	6.69875	0.349154	0.834503
SLC30A9	0.172021	5.7679	0.350217	0.836057
REV1	0.173092	5.66946	0.359229	0.843866
DMC1	0.399324	1.29233	0.365992	0.850046
SMUG1	0.238038	4.22953	0.369111	0.852202
POLD4	-0.225064	6.49027	0.372791	0.854915
SMC5	0.199887	5.49714	0.377879	0.85571
RAD1	0.216124	4.14327	0.386833	0.862353
HIST3H3	-1.01094	-2.80187	0.387017	0.862353
MSH3	-0.200711	4.51753	0.388106	0.862788
EP300	-0.197655	6.55558	0.392633	0.863855
UBE2D3	0.177362	8.08401	0.398537	0.86482
ERCC6	0.186145	5.01876	0.400609	0.86607
SLX4	0.231228	4.19107	0.407246	0.869548
XRCC6BP1	0.374531	1.26269	0.409674	0.870723
CRY2	-0.227006	4.21436	0.411989	0.872238
APEX2	0.173877	4.74882	0.416135	0.874995
ATRIP	0.236544	3.46775	0.417938	0.876462
SIRT1	-0.222048	3.62066	0.418609	0.876757
PMS2CL	-0.284194	2.47455	0.419288	0.877397
UBE2V1	0.170689	7.04703	0.42111	0.878482
ERCC2	0.20259	5.06832	0.425632	0.88158
EXD2	-0.165787	4.96087	0.42867	0.883219
ACTR5	0.252022	3.05536	0.429561	0.883956
APLF	-0.274875	2.21276	0.433567	0.886073
HIST3H2A	-0.464469	0.507754	0.434198	0.886433
TAOK1	-0.178669	6.90705	0.435688	0.886991
FBXO6	0.209178	3.49559	0.439727	0.889025
COPS8	0.153258	5.83579	0.441637	0.890347
FAN1	-0.160494	5.48394	0.44197	0.890502
NCOA6	-0.159534	5.95734	0.445124	0.89245
ZFYVE26	-0.164313	4.96052	0.448826	0.895043
MRE11A	0.190017	4.31331	0.455957	0.899214
POLR2A	-0.193853	7.6993	0.456526	0.899529
UBR5	-0.167639	7.2342	0.466264	0.904187
PARP4	0.160173	6.51759	0.4664	0.904187
PMS2P5	-0.265691	2.1953	0.467129	0.904856
RAD51B	0.250905	2.23766	0.467624	0.904871
PRPF19	0.149216	6.54458	0.475375	0.907164
POLR2J	0.156458	5.03704	0.476998	0.908227
MORF4L2	0.152743	7.49274	0.484596	0.91346
PRMT6	0.224697	3.76485	0.485164	0.913475
POLR2B	0.14189	6.66859	0.486161	0.914116
UBE2A	0.136501	5.81744	0.488871	0.91581
ASCC2	-0.128344	5.98832	0.493023	0.917071
GTF2H3	0.146235	5.178	0.49617	0.919443
EEPD1	0.350181	0.908878	0.497339	0.919443
RBBP8	-0.171334	6.32382	0.498779	0.919936
COPS7A	0.124057	5.8114	0.50218	0.921987
C11orf30	0.155064	4.149	0.502385	0.922039
HIST1H4J	0.601819	-0.551754	0.504193	0.922981
REC8	0.313734	2.50667	0.507023	0.924405
GADD45A	-0.163637	7.55734	0.519167	0.931233
TREX2	0.490503	-1.36391	0.523848	0.934201
TFPT	0.186093	3.44772	0.524833	0.934593
RAD9B	-0.429967	-1.404	0.527641	0.935685
EID3	0.368343	-0.310301	0.528312	0.935924
FANCC	0.184736	3.32268	0.52975	0.936748
USP28	0.130051	4.82088	0.532272	0.93805
DTX3L	-0.138738	5.32525	0.538972	0.941247
GTF2H2	0.221646	2.5887	0.539139	0.941247
MUM1	-0.132114	5.16088	0.54443	0.943897
ATRX	-0.141641	6.12195	0.545664	0.943897
SMARCB1	0.110898	6.0561	0.548455	0.944625
ATR	0.133489	5.23027	0.55445	0.946669
STUB1	-0.121983	6.82935	0.559269	0.949115
TOP3A	-0.134221	4.31373	0.564221	0.95141
RAD51D	0.220132	2.15049	0.572588	0.956602
POLR2I	0.146161	4.18718	0.578759	0.959361
RAD21L1	-0.664011	-2.85123	0.595287	0.965885
DCLRE1C	0.138791	3.64168	0.595308	0.965885
SETD2	-0.105434	6.22646	0.598525	0.96626
RAD50	-0.102766	6.17078	0.598844	0.96626
MUS81	-0.120499	5.05243	0.599094	0.96626
OGG1	0.13103	3.71698	0.610934	0.971214
NPM1	0.13933	9.99797	0.611429	0.971214
GGN	0.244493	-0.0320341	0.613762	0.972256
COPS7B	0.0949359	5.31908	0.620923	0.975728
NBN	0.113262	5.25745	0.62111	0.975728
DDB2	0.131502	5.5714	0.621286	0.975781
RNF111	-0.102233	4.95316	0.623883	0.976826
NONO	0.103139	8.17917	0.629884	0.979223
ASCC3	0.108568	6.83939	0.636598	0.982768
USP10	0.0971636	6.27266	0.637709	0.983179
FTO	-0.0894762	5.48331	0.652228	0.988974
XRCC1	0.0943976	4.85617	0.652663	0.988974
RIF1	0.113123	5.51051	0.65294	0.988974
APTX	0.0963223	5.15497	0.653593	0.989253
PAPD7	0.0946851	5.23578	0.655741	0.990189
HLTF	0.10694	5.1001	0.656181	0.990249
USP45	0.109174	4.01565	0.657122	0.990662
PARP9	-0.110615	4.35102	0.658894	0.991209
MPG	0.094515	5.80946	0.66113	0.992475
PMS2P3	-0.164969	1.86468	0.66866	0.996163
INO80	0.0884225	5.13513	0.670818	0.99708
APEX1	0.0845295	6.72264	0.675738	0.999031
TDP2	0.0909879	4.87528	0.676206	0.999031
NHEJ1	-0.123126	3.15769	0.677389	0.999176
HSPA1A	0.154004	6.80804	0.683796	1
ALKBH2	0.128864	3.34138	0.684539	1
GTF2H4	0.0866067	4.67142	0.688361	1
UBE2F	0.0911487	5.69487	0.690553	1
SHPRH	0.097925	4.11704	0.69286	1
TP73	-0.207735	2.3552	0.693002	1
ZNF830	-0.113273	3.22556	0.693288	1
KDM4D	-0.175082	0.475763	0.693842	1
UBE2B	0.0830934	4.98448	0.6941	1
CDK9	-0.0747974	5.58304	0.695463	1
RPAIN	-0.109677	4.54878	0.695912	1
HUWE1	-0.093754	8.38606	0.696308	1
KIN	0.0987585	3.65812	0.699003	1
IGHMBP2	0.0934373	4.11145	0.701721	1
BACH1	0.0885923	5.94107	0.703658	1
ERCC5	-0.0809817	5.51703	0.709651	1
RPS27A	0.0893433	9.60236	0.722248	1
MBD4	-0.0779529	4.66388	0.723782	1
SETX	-0.078929	6.8621	0.736143	1
UBB	0.0834077	8.49319	0.738373	1
MGMT	-0.0948089	4.85903	0.74421	1
ZRANB3	-0.108111	2.76346	0.747836	1
FZR1	-0.0609341	5.60754	0.751506	1
ERCC4	-0.0793872	3.75393	0.75197	1
EYA4	-0.170074	3.50203	0.755846	1
USP47	-0.0612634	5.9135	0.756542	1
CSNK1D	0.063366	7.4041	0.763638	1
POLI	-0.0756186	4.03737	0.769137	1
RPS27L	-0.0679933	5.1831	0.769813	1
LIG4	-0.0633426	4.5499	0.777416	1
PARP3	0.0897442	3.81663	0.777517	1
HIST1H4B	0.333564	-2.95061	0.784499	1
MUTYH	-0.0856441	3.14121	0.788409	1
XAB2	0.0494799	5.51969	0.792382	1
WRN	0.0665192	4.27556	0.7926	1
NDNL2	0.0590762	4.19601	0.79288	1
APITD1	0.0954355	2.96232	0.793876	1
ASTE1	0.0836036	2.45531	0.798648	1
WDR33	-0.0477041	5.77169	0.800129	1
HUS1	0.0661096	3.82916	0.800594	1
APBB1	-0.119925	3.18011	0.800744	1
ABL1	-0.0530369	6.53466	0.8086	1
DMAP1	-0.0557331	4.24652	0.811068	1
POLK	-0.0609624	4.54545	0.811156	1
FAM175A	0.0603856	3.64468	0.820022	1
TAOK3	0.0437771	5.42857	0.820647	1
ASCC1	0.0496413	4.43742	0.825467	1
CDKN2D	0.0745535	3.35876	0.825984	1
EYA2	0.0722956	3.94873	0.827778	1
SIRT6	0.0511155	4.21689	0.828865	1
ERCC8	0.0630429	3.13693	0.830691	1
RAD23B	0.0444696	7.78406	0.832218	1
MCM9	-0.0713063	2.86852	0.832904	1
TTC5	-0.0656346	2.97446	0.833843	1
RMI2	0.08347	2.3202	0.835259	1
YY1	-0.0381662	6.21983	0.841172	1
KAT5	0.0402653	4.66313	0.845759	1
SMARCAD1	-0.0394119	5.29937	0.845885	1
BAZ1B	-0.0409136	6.48912	0.846003	1
MTOR	0.0397703	6.54121	0.847073	1
HELQ	-0.0533901	3.2017	0.849741	1
HIST1H4E	-0.222902	-2.43529	0.849913	1
MEN1	-0.0358395	5.43149	0.85008	1
NPLOC4	0.0366741	6.88902	0.85316	1
C9orf142	0.0581488	3.68619	0.853386	1
PMS2P1	-0.0511639	3.00293	0.858431	1
HIST1H4D	-0.197496	-2.54815	0.859819	1
USP43	-0.0489228	3.7467	0.861108	1
PIAS4	-0.036078	4.34789	0.864071	1
UIMC1	0.038989	4.91409	0.864705	1
POLG2	-0.0547032	2.87651	0.86501	1
ALKBH1	0.0485786	2.98218	0.867311	1
CUL4A	0.0292205	6.38559	0.874842	1
RAD51C	-0.0551487	3.49346	0.880924	1
ACTR8	-0.0343191	4.38836	0.882811	1
SETMAR	-0.0450978	3.02647	0.882952	1
BRCC3	0.0362003	4.28333	0.884295	1
UBC	-0.0366967	11.0792	0.886145	1
CDK7	0.0300011	5.30999	0.891795	1
RPS3	0.0355117	10.4856	0.892119	1
UBA52	-0.0301674	8.75519	0.899406	1
NFRKB	0.0267511	5.53866	0.907794	1
UBE2W	0.0246119	4.67302	0.908613	1
CETN2	0.0247883	5.50122	0.912317	1
GTF2H2C	-0.0509845	2.27968	0.916401	1
RAD52	-0.0317131	3.08141	0.918003	1
TRIP12	0.0210985	7.8208	0.921909	1
UVRAG	0.0209993	4.49109	0.924374	1
DDB1	-0.0215877	8.16575	0.925196	1
RCHY1	-0.0259522	3.11437	0.930613	1
DCLRE1A	-0.0256136	3.43179	0.937422	1
PALB2	0.015806	4.23637	0.944579	1
LOC100133315	-0.0368432	-0.87012	0.946163	1
XPA	0.0205931	2.72506	0.95032	1
RPA4	-0.0557846	-2.47278	0.955824	1
HUS1B	0.0419981	-2.16985	0.961374	1
MLH3	-0.0122024	3.64031	0.962928	1
ASF1A	0.0117746	4.11843	0.966456	1
ZBTB1	-0.00787882	5.54979	0.96987	1
PMS1	0.00833198	4.20163	0.973396	1
CUL4B	-0.00667118	5.93285	0.973429	1
FANCF	-0.00800496	3.71872	0.974696	1
FBXO18	0.00492473	6.11207	0.978219	1
TRRAP	-0.00532091	6.36353	0.981112	1
USP3	-0.00483455	5.09285	0.981888	1
RFC1	0.00377575	5.86056	0.985118	1
COPS2	-0.00395706	6.09795	0.98586	1
UPF1	0.00209155	6.8196	0.991751	1
UBA7	-0.00174894	4.21079	0.995789	1
ALKBH3	-0.00143566	3.92189	0.996041	1
HIST1H4L	0	-3.05719	1	1
UBE2U	0	-3.05719	1	1
